# Supplementary material for: Quantifying male and female pheromone-based mate choice in Caenorhabditis nematodes using a novel microfluidic technique
Source: PLoS One. 2017 Dec 13;12(12):e0189679. doi: 10.1371/journal.pone.0189679 (PMC5728554; doi:10.1371/journal.pone.0189679)
Supplement: S2 File — Raw data for all male choice, female choice, and control experiments. (XLSX) [file pone.0189679.s002.xlsx]

## Sheet: ReadMe
Phillips Lab Mate Choice Data
Device	Pheromone Arena v2.1
Strains	C. remanei - EM464
	C. elegans - JK574 (fog-2mutation on N2 background)
Dates	May - June 2017
MaleChoice: virgin, day 2 adult males making a choice between virgin and mated day 2 adult females
Replicate	Female.Signaler	Male.Chooser	Time (min)	n	Virgin.Choice	Mated.Choice	Attracted.Virgins
date of experiment and replicate number	female signaler species (C. remanei or C. elegans)	male chooser species (C. remanei or C. elegans)	time from start of experiment	total number of worms counted	number of worms under the virgin female chamber	number of worms under the mated female chamber	(males choosing virgins)/(total number males)
FemaleChoice: virgin, day 1 adult females making a choice between day 1, virgin males and females
Replicate	Male/Female.Signaler	Female.Chooser	Time (min)	n	Male.Choice	Female.Choice	Attracted.Males
date of experiment and replicate number	male & female signaler species (C. remanei or C. elegans)	female chooser species (C. remanei or C. elegans)	time from start of experiment	total number of worms counted	number of worms under the male chamber	number of worms under the female chamber	(females choosing males)/(total number females)
FemaleChoicexMatingStatus: virgin or mated C. remanei females making a choice between day 1 adult virgin males and females
Replicate	Male/Female.Signaler	Female.Chooser	Time (min)	n	Male.Choice	Female.Choice	Attracted.Males
date of experiment and replicate number	male & female signaler species (C. remanei or C. elegans)	C. remanei female mating status (mated or virgin)	time from start of experiment	total number of worms counted	number of worms under the male chamber	number of worms under the female chamber	(females choosing males)/(total number females)
FemaleControl: virgin, day 1 adult females making a choice between day 1 adult males and no pheromone (i.e. chamber empty)
Replicate	Male/Empty.Signaler	Female.Chooser	Time (min)	n	Male.Choice	Empty.Choice	Attracted.Males
date of experiment and replicate number	male C. remanei signaler & no pheormone signal	C. remanei female	time from start of experiment	total number of worms counted	number of worms under the male chamber	number of worms under the empty chamber	(females choosing males)/(total number females)
EmptyControl: virgin, day 2 adult male choice when there are no pheromone signals (i.e. upstream chambers empty)
Replicate	Upstream	Male.Chooser	Time (min)	n	Left.Choice	Right.Choice	Attracted.Left
date of experiment and replicate number	empty	male chooser species (C. remanei or C. elegans)	time from start of experiment	total number of worms counted	number of worms under the left chamber	number of worms under the right chamber	measure of inherent bias: (left choosing)/(total number males)

## Sheet: MaleChoice
Replicate	Female.Signaler	Male.Chooser	Time (min)	n	Virgin.Choice	Mated.Choice	Attracted.Virgins
R1_5_10	remanei	remanei	10	18	11	7	0.611111
R1_5_10	remanei	remanei	35	18	14	4	0.777778
R1_5_10	remanei	remanei	60	14	12	2	0.857143
R1_5_10	remanei	remanei	95	13	8	5	0.615385
R1_5_10	remanei	remanei	135	12	9	3	0.75
R1_5_10	remanei	remanei	175	8	6	2	0.75
R1_5_11	remanei	remanei	10	22	21	1	0.954545
R1_5_11	remanei	remanei	35	16	14	2	0.875
R1_5_11	remanei	remanei	60	9	7	2	0.777778
R1_5_11	remanei	remanei	95	8	7	1	0.875
R1_5_11	remanei	remanei	135	7	6	1	0.857143
R1_5_11	remanei	remanei	175	7	7	0	1
R1_5_2	remanei	remanei	10	NA	NA	NA	NA
R1_5_2	remanei	remanei	35	13	12	1	0.923077
R1_5_2	remanei	remanei	60	NA	NA	NA	NA
R1_5_2	remanei	remanei	95	NA	NA	NA	NA
R1_5_2	remanei	remanei	135	9	7	2	0.777778
R1_5_2	remanei	remanei	175	9	8	1	0.888889
R1_5_5	remanei	remanei	10	19	16	3	0.842105
R1_5_5	remanei	remanei	35	19	17	2	0.894737
R1_5_5	remanei	remanei	60	13	11	2	0.846154
R1_5_5	remanei	remanei	95	13	10	3	0.769231
R1_5_5	remanei	remanei	135	12	NA	NA	NA
R1_5_5	remanei	remanei	175	12	NA	NA	NA
R2_5_10	remanei	remanei	10	21	18	3	0.857143
R2_5_10	remanei	remanei	35	19	15	4	0.789474
R2_5_10	remanei	remanei	60	10	10	0	1
R2_5_10	remanei	remanei	95	8	6	2	0.75
R2_5_10	remanei	remanei	135	6	6	0	1
R2_5_10	remanei	remanei	175	5	4	1	0.8
R2_5_11	remanei	remanei	10	27	24	3	0.888889
R2_5_11	remanei	remanei	35	13	11	2	0.846154
R2_5_11	remanei	remanei	60	9	7	2	0.777778
R2_5_11	remanei	remanei	95	9	8	1	0.888889
R2_5_11	remanei	remanei	135	6	5	1	0.833333
R2_5_11	remanei	remanei	175	6	6	0	1
R2_5_2	remanei	remanei	10	NA	NA	NA	NA
R2_5_2	remanei	remanei	35	17	13	4	0.764706
R2_5_2	remanei	remanei	60	NA	NA	NA	NA
R2_5_2	remanei	remanei	95	14	13	1	0.928571
R2_5_2	remanei	remanei	135	NA	NA	NA	NA
R2_5_2	remanei	remanei	175	NA	NA	NA	NA
R2_5_5	remanei	remanei	10	21	20	1	0.952381
R2_5_5	remanei	remanei	35	NA	NA	NA	NA
R2_5_5	remanei	remanei	60	NA	NA	NA	NA
R2_5_5	remanei	remanei	95	NA	NA	NA	NA
R2_5_5	remanei	remanei	135	NA	NA	NA	NA
R2_5_5	remanei	remanei	175	NA	NA	NA	NA
R3_5_10	remanei	remanei	10	28	13	15	0.464286
R3_5_10	remanei	remanei	35	22	18	4	0.818182
R3_5_10	remanei	remanei	60	12	9	3	0.75
R3_5_10	remanei	remanei	95	11	8	3	0.727273
R3_5_10	remanei	remanei	135	9	8	1	0.888889
R3_5_10	remanei	remanei	175	7	6	1	0.857143
R3_5_11	remanei	remanei	10	21	15	6	0.714286
R3_5_11	remanei	remanei	35	10	7	3	0.7
R3_5_11	remanei	remanei	60	7	5	2	0.714286
R3_5_11	remanei	remanei	95	6	6	0	1
R3_5_11	remanei	remanei	135	5	4	1	0.8
R3_5_11	remanei	remanei	175	4	4	0	1
R3_5_2	remanei	remanei	10	NA	NA	NA	NA
R3_5_2	remanei	remanei	35	16	14	2	0.875
R3_5_2	remanei	remanei	60	NA	NA	NA	NA
R3_5_2	remanei	remanei	95	13	11	2	0.846154
R3_5_2	remanei	remanei	135	NA	NA	NA	NA
R3_5_2	remanei	remanei	175	NA	NA	NA	NA
R3_5_5	remanei	remanei	10	20	17	3	0.85
R3_5_5	remanei	remanei	35	NA	NA	NA	NA
R3_5_5	remanei	remanei	60	NA	NA	NA	NA
R3_5_5	remanei	remanei	95	NA	NA	NA	NA
R3_5_5	remanei	remanei	135	NA	NA	NA	NA
R3_5_5	remanei	remanei	175	NA	NA	NA	NA
R4_5_10	remanei	remanei	10	30	25	5	0.833333
R4_5_10	remanei	remanei	35	20	15	5	0.75
R4_5_10	remanei	remanei	60	17	15	2	0.882353
R4_5_10	remanei	remanei	95	17	15	2	0.882353
R4_5_10	remanei	remanei	135	16	14	2	0.875
R4_5_10	remanei	remanei	175	14	12	2	0.857143
R4_5_11	remanei	remanei	10	24	16	8	0.666667
R4_5_11	remanei	remanei	35	21	14	7	0.666667
R4_5_11	remanei	remanei	60	19	11	8	0.578947
R4_5_11	remanei	remanei	95	20	18	2	0.9
R4_5_11	remanei	remanei	135	20	15	5	0.75
R4_5_11	remanei	remanei	175	NA	NA	NA	NA
R4_5_2	remanei	remanei	10	NA	NA	NA	NA
R4_5_2	remanei	remanei	35	13	13	0	1
R4_5_2	remanei	remanei	60	NA	NA	NA	NA
R4_5_2	remanei	remanei	95	14	11	3	0.785714
R4_5_2	remanei	remanei	135	10	9	1	0.9
R4_5_2	remanei	remanei	175	10	6	4	0.6
R4_5_5	remanei	remanei	10	23	20	3	0.869565
R4_5_5	remanei	remanei	35	17	17	0	1
R4_5_5	remanei	remanei	60	15	14	1	0.933333
R4_5_5	remanei	remanei	95	15	14	1	0.933333
R4_5_5	remanei	remanei	135	14	14	0	1
R4_5_5	remanei	remanei	175	15	14	1	0.933333
R1_5_23	elegans	remanei	10	16	9	7	0.5625
R1_5_23	elegans	remanei	35	14	8	6	0.571429
R1_5_23	elegans	remanei	60	11	8	3	0.727273
R1_5_23	elegans	remanei	95	NA	NA	NA	NA
R1_5_23	elegans	remanei	135	NA	NA	NA	NA
R1_5_23	elegans	remanei	175	NA	NA	NA	NA
R1_5_30	elegans	remanei	10	20	20	0	1
R1_5_30	elegans	remanei	35	15	12	3	0.8
R1_5_30	elegans	remanei	60	13	11	2	0.846154
R1_5_30	elegans	remanei	95	9	7	2	0.777778
R1_5_30	elegans	remanei	135	NA	NA	NA	NA
R1_5_30	elegans	remanei	175	NA	NA	NA	NA
R1_5_8	elegans	remanei	10	19	17	2	0.894737
R1_5_8	elegans	remanei	35	20	17	3	0.85
R1_5_8	elegans	remanei	60	NA	NA	NA	NA
R1_5_8	elegans	remanei	95	NA	NA	NA	NA
R1_5_8	elegans	remanei	135	NA	NA	NA	NA
R1_5_8	elegans	remanei	175	NA	NA	NA	NA
R1_6_1	elegans	remanei	10	24	15	9	0.625
R1_6_1	elegans	remanei	35	22	13	9	0.590909
R1_6_1	elegans	remanei	60	21	18	3	0.857143
R1_6_1	elegans	remanei	95	NA	NA	NA	NA
R1_6_1	elegans	remanei	135	NA	NA	NA	NA
R1_6_1	elegans	remanei	175	NA	NA	NA	NA
R2_5_15	elegans	remanei	10	24	16	8	0.666667
R2_5_15	elegans	remanei	35	21	12	9	0.571429
R2_5_15	elegans	remanei	60	21	12	9	0.571429
R2_5_15	elegans	remanei	95	NA	NA	NA	NA
R2_5_15	elegans	remanei	135	NA	NA	NA	NA
R2_5_15	elegans	remanei	175	NA	NA	NA	NA
R2_5_23	elegans	remanei	10	20	16	4	0.8
R2_5_23	elegans	remanei	35	11	7	4	0.636364
R2_5_23	elegans	remanei	60	9	7	2	0.777778
R2_5_23	elegans	remanei	95	NA	NA	NA	NA
R2_5_23	elegans	remanei	135	NA	NA	NA	NA
R2_5_23	elegans	remanei	175	NA	NA	NA	NA
R2_5_8	elegans	remanei	10	24	20	4	0.833333
R2_5_8	elegans	remanei	35	24	11	13	0.458333
R2_5_8	elegans	remanei	60	NA	NA	NA	NA
R2_5_8	elegans	remanei	95	NA	NA	NA	NA
R2_5_8	elegans	remanei	135	NA	NA	NA	NA
R2_5_8	elegans	remanei	175	NA	NA	NA	NA
R2_6_1	elegans	remanei	10	21	14	7	0.666667
R2_6_1	elegans	remanei	35	22	18	4	0.818182
R2_6_1	elegans	remanei	60	22	15	7	0.681818
R2_6_1	elegans	remanei	95	NA	NA	NA	NA
R2_6_1	elegans	remanei	135	NA	NA	NA	NA
R2_6_1	elegans	remanei	175	NA	NA	NA	NA
R3_5_15	elegans	remanei	10	23	19	4	0.826087
R3_5_15	elegans	remanei	35	22	19	3	0.863636
R3_5_15	elegans	remanei	60	22	15	7	0.681818
R3_5_15	elegans	remanei	95	NA	NA	NA	NA
R3_5_15	elegans	remanei	135	NA	NA	NA	NA
R3_5_15	elegans	remanei	175	NA	NA	NA	NA
R3_5_23	elegans	remanei	10	22	18	4	0.818182
R3_5_23	elegans	remanei	35	20	14	6	0.7
R3_5_23	elegans	remanei	60	15	12	3	0.8
R3_5_23	elegans	remanei	95	NA	NA	NA	NA
R3_5_23	elegans	remanei	135	NA	NA	NA	NA
R3_5_23	elegans	remanei	175	NA	NA	NA	NA
R3_5_30	elegans	remanei	10	23	8	15	0.347826
R3_5_30	elegans	remanei	35	15	5	10	0.333333
R3_5_30	elegans	remanei	60	13	3	10	0.230769
R3_5_30	elegans	remanei	95	11	8	3	0.727273
R3_5_30	elegans	remanei	135	NA	NA	NA	NA
R3_5_30	elegans	remanei	175	NA	NA	NA	NA
R3_5_8	elegans	remanei	10	19	13	6	0.684211
R3_5_8	elegans	remanei	35	19	9	10	0.473684
R3_5_8	elegans	remanei	60	NA	NA	NA	NA
R3_5_8	elegans	remanei	95	NA	NA	NA	NA
R3_5_8	elegans	remanei	135	NA	NA	NA	NA
R3_5_8	elegans	remanei	175	NA	NA	NA	NA
R3_6_1	elegans	remanei	10	15	4	11	0.266667
R3_6_1	elegans	remanei	35	14	10	4	0.714286
R3_6_1	elegans	remanei	60	13	9	4	0.692308
R3_6_1	elegans	remanei	95	NA	NA	NA	NA
R3_6_1	elegans	remanei	135	NA	NA	NA	NA
R3_6_1	elegans	remanei	175	NA	NA	NA	NA
R4_5_15	elegans	remanei	10	26	24	2	0.923077
R4_5_15	elegans	remanei	35	26	17	9	0.653846
R4_5_15	elegans	remanei	60	25	20	5	0.8
R4_5_15	elegans	remanei	95	NA	NA	NA	NA
R4_5_15	elegans	remanei	135	NA	NA	NA	NA
R4_5_15	elegans	remanei	175	NA	NA	NA	NA
R4_5_23	elegans	remanei	10	28	17	11	0.607143
R4_5_23	elegans	remanei	35	28	28	0	1
R4_5_23	elegans	remanei	60	23	21	2	0.913043
R4_5_23	elegans	remanei	95	NA	NA	NA	NA
R4_5_23	elegans	remanei	135	NA	NA	NA	NA
R4_5_23	elegans	remanei	175	NA	NA	NA	NA
R4_5_8	elegans	remanei	10	23	18	5	0.782609
R4_5_8	elegans	remanei	35	20	16	4	0.8
R4_5_8	elegans	remanei	60	NA	NA	NA	NA
R4_5_8	elegans	remanei	95	NA	NA	NA	NA
R4_5_8	elegans	remanei	135	NA	NA	NA	NA
R4_5_8	elegans	remanei	175	NA	NA	NA	NA
R1_5_17	remanei	elegans	10	16	11	5	0.6875
R1_5_17	remanei	elegans	35	12	11	1	0.916667
R1_5_17	remanei	elegans	60	9	9	0	1
R1_5_17	remanei	elegans	95	4	4	0	1
R1_5_17	remanei	elegans	135	NA	NA	NA	NA
R1_5_17	remanei	elegans	175	NA	NA	NA	NA
R2_5_17	remanei	elegans	10	19	10	9	0.526316
R2_5_17	remanei	elegans	35	18	17	1	0.944444
R2_5_17	remanei	elegans	60	12	6	6	0.5
R2_5_17	remanei	elegans	95	10	7	3	0.7
R2_5_17	remanei	elegans	135	NA	NA	NA	NA
R2_5_17	remanei	elegans	175	NA	NA	NA	NA
R2_5_30	remanei	elegans	10	15	7	8	0.466667
R2_5_30	remanei	elegans	35	11	7	4	0.636364
R2_5_30	remanei	elegans	60	8	6	2	0.75
R2_5_30	remanei	elegans	95	NA	NA	NA	NA
R2_5_30	remanei	elegans	135	NA	NA	NA	NA
R2_5_30	remanei	elegans	175	NA	NA	NA	NA
R3_5_17	remanei	elegans	10	20	18	2	0.9
R3_5_17	remanei	elegans	35	18	15	3	0.833333
R3_5_17	remanei	elegans	60	16	11	5	0.6875
R3_5_17	remanei	elegans	95	14	9	5	0.642857
R3_5_17	remanei	elegans	135	NA	NA	NA	NA
R3_5_17	remanei	elegans	175	NA	NA	NA	NA
R3_5_22	remanei	elegans	10	23	16	7	0.695652
R3_5_22	remanei	elegans	35	13	4	9	0.307692
R3_5_22	remanei	elegans	60	11	7	4	0.636364
R3_5_22	remanei	elegans	95	NA	NA	NA	NA
R3_5_22	remanei	elegans	135	NA	NA	NA	NA
R3_5_22	remanei	elegans	175	NA	NA	NA	NA
R3_5_30	remanei	elegans	10	20	10	10	0.5
R3_5_30	remanei	elegans	35	16	15	1	0.9375
R3_5_30	remanei	elegans	60	13	7	6	0.538462
R3_5_30	remanei	elegans	95	NA	NA	NA	NA
R3_5_30	remanei	elegans	135	NA	NA	NA	NA
R3_5_30	remanei	elegans	175	NA	NA	NA	NA
R4_5_17	remanei	elegans	10	23	20	3	0.869565
R4_5_17	remanei	elegans	35	22	22	0	1
R4_5_17	remanei	elegans	60	12	12	0	1
R4_5_17	remanei	elegans	95	11	10	1	0.909091
R4_5_17	remanei	elegans	135	NA	NA	NA	NA
R4_5_17	remanei	elegans	175	NA	NA	NA	NA
R4_5_22	remanei	elegans	10	32	25	7	0.78125
R4_5_22	remanei	elegans	35	27	20	7	0.740741
R4_5_22	remanei	elegans	60	14	9	5	0.642857
R4_5_22	remanei	elegans	95	NA	NA	NA	NA
R4_5_22	remanei	elegans	135	NA	NA	NA	NA
R4_5_22	remanei	elegans	175	NA	NA	NA	NA
R4_5_24	remanei	elegans	10	22	11	11	0.5
R4_5_24	remanei	elegans	35	21	17	4	0.809524
R4_5_24	remanei	elegans	60	21	18	3	0.857143
R4_5_24	remanei	elegans	95	NA	NA	NA	NA
R4_5_24	remanei	elegans	135	NA	NA	NA	NA
R4_5_24	remanei	elegans	175	NA	NA	NA	NA
R1_5_12	elegans	elegans	10	22	8	14	0.363636
R1_5_12	elegans	elegans	35	21	16	5	0.761905
R1_5_12	elegans	elegans	60	16	13	3	0.8125
R1_5_12	elegans	elegans	95	13	12	1	0.923077
R1_5_12	elegans	elegans	135	7	6	1	0.857143
R1_5_12	elegans	elegans	175	5	5	0	1
R1_5_4	elegans	elegans	10	22	1	21	0.0454545
R1_5_4	elegans	elegans	35	21	6	15	0.285714
R1_5_4	elegans	elegans	60	21	10	11	0.47619
R1_5_4	elegans	elegans	95	21	7	14	0.333333
R1_5_4	elegans	elegans	135	21	19	2	0.904762
R1_5_4	elegans	elegans	175	20	13	7	0.65
R1_5_9	elegans	elegans	10	15	4	11	0.266667
R1_5_9	elegans	elegans	35	17	6	11	0.352941
R1_5_9	elegans	elegans	60	12	8	4	0.666667
R1_5_9	elegans	elegans	95	12	7	5	0.583333
R1_5_9	elegans	elegans	135	12	9	3	0.75
R1_5_9	elegans	elegans	175	12	8	4	0.66
R2_5_12	elegans	elegans	10	21	19	2	0.904762
R2_5_12	elegans	elegans	35	20	9	11	0.45
R2_5_12	elegans	elegans	60	17	5	12	0.294118
R2_5_12	elegans	elegans	95	17	14	3	0.823529
R2_5_12	elegans	elegans	135	17	13	4	0.764706
R2_5_12	elegans	elegans	175	15	11	4	0.733333
R2_5_4	elegans	elegans	10	16	7	9	0.4375
R2_5_4	elegans	elegans	35	17	10	7	0.588235
R2_5_4	elegans	elegans	60	17	5	12	0.294118
R2_5_4	elegans	elegans	95	17	14	3	0.823529
R2_5_4	elegans	elegans	135	15	12	3	0.8
R2_5_4	elegans	elegans	175	15	10	5	0.666667
R2_5_9	elegans	elegans	10	20	11	9	0.55
R2_5_9	elegans	elegans	35	20	10	10	0.5
R2_5_9	elegans	elegans	60	18	8	10	0.444444
R2_5_9	elegans	elegans	95	11	5	6	0.454545
R2_5_9	elegans	elegans	135	8	2	6	0.25
R2_5_9	elegans	elegans	175	8	6	2	0.75
R3_5_4	elegans	elegans	10	23	15	8	0.652174
R3_5_4	elegans	elegans	35	23	19	4	0.826087
R3_5_4	elegans	elegans	60	25	20	5	0.8
R3_5_4	elegans	elegans	95	17	8	9	0.470588
R3_5_4	elegans	elegans	135	16	7	9	0.4375
R3_5_4	elegans	elegans	175	15	8	7	0.533333
R4_5_12	elegans	elegans	10	22	14	8	0.636364
R4_5_12	elegans	elegans	35	22	19	3	0.863636
R4_5_12	elegans	elegans	60	22	19	3	0.863636
R4_5_12	elegans	elegans	95	22	13	9	0.590909
R4_5_12	elegans	elegans	135	22	15	7	0.681818
R4_5_12	elegans	elegans	175	19	13	6	0.684211
R4_5_4	elegans	elegans	10	24	9	15	0.375
R4_5_4	elegans	elegans	35	24	6	18	0.25
R4_5_4	elegans	elegans	60	18	12	6	0.666667
R4_5_4	elegans	elegans	95	18	5	13	0.277778
R4_5_4	elegans	elegans	135	18	12	6	0.666667
R4_5_4	elegans	elegans	175	18	8	10	0.444444
R4_5_9	elegans	elegans	10	25	10	15	0.4
R4_5_9	elegans	elegans	35	23	10	13	0.434783
R4_5_9	elegans	elegans	60	23	9	14	0.391304
R4_5_9	elegans	elegans	95	22	10	12	0.454545
R4_5_9	elegans	elegans	135	19	9	10	0.473684
R4_5_9	elegans	elegans	175	19	15	4	0.789474

## Sheet: FemaleChoice
Replicate	Male/Female.Signaler	Female.Chooser	Time (min)	n	Male.Choice	Female.Choice	Attracted.Males
R1_5_19	remanei	remanei	10	18	13	5	0.722222
R1_5_19	remanei	remanei	35	18	14	4	0.777778
R1_5_19	remanei	remanei	60	18	14	4	0.777778
R1_5_25	remanei	remanei	10	18	12	6	0.666667
R1_5_25	remanei	remanei	35	15	9	6	0.6
R1_5_25	remanei	remanei	60	13	8	5	0.615385
R1_6_8	remanei	remanei	10	23	14	9	0.608696
R1_6_8	remanei	remanei	35	23	15	8	0.652174
R1_6_8	remanei	remanei	60	23	18	5	0.782609
R2_5_19	remanei	remanei	10	14	11	3	0.785714
R2_5_19	remanei	remanei	35	20	16	4	0.8
R2_5_19	remanei	remanei	60	20	15	5	0.75
R2_5_25	remanei	remanei	10	22	14	8	0.636364
R2_5_25	remanei	remanei	35	17	12	5	0.705882
R2_5_25	remanei	remanei	60	15	11	4	0.733333
R3_5_19	remanei	remanei	10	18	13	5	0.722222
R3_5_19	remanei	remanei	35	18	13	5	0.722222
R3_5_19	remanei	remanei	60	18	12	6	0.666667
R3_5_25	remanei	remanei	10	19	12	7	0.631579
R3_5_25	remanei	remanei	35	18	11	7	0.611111
R3_5_25	remanei	remanei	60	16	7	9	0.4375
R3_6_8	remanei	remanei	10	22	12	10	0.545455
R3_6_8	remanei	remanei	35	20	11	9	0.55
R3_6_8	remanei	remanei	60	20	10	10	0.5
R1_6_28	fog-2	remanei	10	23	10	13	0.434783
R1_6_28	fog-2	remanei	35	21	8	13	0.380952
R1_6_28	fog-2	remanei	60	20	9	11	0.45
R1_6_29	fog-2	remanei	10	27	13	14	0.481481
R1_6_29	fog-2	remanei	35	NA	NA	NA	NA
R1_6_29	fog-2	remanei	60	25	10	15	0.4
R1_6_30	fog-2	remanei	10	12	6	6	0.5
R1_6_30	fog-2	remanei	35	NA	NA	NA	NA
R1_6_30	fog-2	remanei	60	12	8	4	0.666667
R2_6_28	fog-2	remanei	10	11	4	7	0.363636
R2_6_28	fog-2	remanei	35	11	3	8	0.272727
R2_6_28	fog-2	remanei	60	11	3	8	0.272727
R2_6_30	fog-2	remanei	10	20	12	8	0.6
R2_6_30	fog-2	remanei	35	NA	NA	NA	NA
R2_6_30	fog-2	remanei	60	20	8	12	0.4
R3_6_28	fog-2	remanei	10	20	14	6	0.7
R3_6_28	fog-2	remanei	35	NA	NA	NA	NA
R3_6_28	fog-2	remanei	60	21	14	7	0.666667
R4_6_28	fog-2	remanei	10	21	11	10	0.52381
R4_6_28	fog-2	remanei	35	NA	NA	NA	NA
R4_6_28	fog-2	remanei	60	21	6	15	0.285714
R1_6_29	remanei	fog-2	10	20	14	6	0.7
R1_6_29	remanei	fog-2	35	NA	NA	NA	NA
R1_6_29	remanei	fog-2	60	14	9	5	0.642857
R1_6_30	remanei	fog-2	10	20	12	8	0.6
R1_6_30	remanei	fog-2	35	20	12	8	0.6
R1_6_30	remanei	fog-2	60	20	11	9	0.55
R2_6_29	remanei	fog-2	10	14	6	8	0.428571
R2_6_29	remanei	fog-2	35	NA	NA	NA	NA
R2_6_29	remanei	fog-2	60	8	7	1	0.875
R3_6_29	remanei	fog-2	10	23	10	13	0.434783
R3_6_29	remanei	fog-2	35	22	8	14	0.363636
R3_6_29	remanei	fog-2	60	18	8	10	0.444444
R4_6_29	remanei	fog-2	10	19	8	11	0.421053
R4_6_29	remanei	fog-2	35	17	9	8	0.529412
R4_6_29	remanei	fog-2	60	16	8	8	0.5
R1_6_7	fog-2	fog-2	10	23	13	10	0.565217
R1_6_7	fog-2	fog-2	35	22	12	10	0.545455
R1_6_7	fog-2	fog-2	60	22	10	12	0.454545
R1_6_9	fog-2	fog-2	10	16	5	11	0.3125
R1_6_9	fog-2	fog-2	35	16	9	7	0.5625
R1_6_9	fog-2	fog-2	60	16	12	4	0.75
R2_5_31	fog-2	fog-2	10	17	7	10	0.411765
R2_5_31	fog-2	fog-2	35	17	10	7	0.588235
R2_5_31	fog-2	fog-2	60	15	8	7	0.533333
R2_6_7	fog-2	fog-2	10	14	11	3	0.785714
R2_6_7	fog-2	fog-2	35	13	5	8	0.384615
R2_6_7	fog-2	fog-2	60	13	5	8	0.384615
R2_6_9	fog-2	fog-2	10	22	14	8	0.636364
R2_6_9	fog-2	fog-2	35	23	14	9	0.608696
R2_6_9	fog-2	fog-2	60	22	17	5	0.772727
R3_5_31	fog-2	fog-2	10	18	12	6	0.666667
R3_5_31	fog-2	fog-2	35	16	10	6	0.625
R3_5_31	fog-2	fog-2	60	15	9	6	0.6
R3_6_7	fog-2	fog-2	10	21	7	14	0.333333
R3_6_7	fog-2	fog-2	35	21	8	13	0.380952
R3_6_7	fog-2	fog-2	60	20	6	14	0.3
R4_6_7	fog-2	fog-2	10	21	8	13	0.380952
R4_6_7	fog-2	fog-2	35	21	11	10	0.52381
R4_6_7	fog-2	fog-2	60	21	10	11	0.47619

## Sheet: FemaleChoicexMatingStatus
Replicate	Male/Female.Signaler	Female.Chooser	Time (min)	n	Male.Choice	Female.Choice	Attracted.Males
R1_6_20	remanei	mated	10	17	5	12	0.294118
R1_6_20	remanei	mated	35	NA	NA	NA	NA
R1_6_20	remanei	mated	60	NA	NA	NA	NA
R1_6_26	remanei	mated	10	22	13	9	0.590909
R1_6_26	remanei	mated	35	23	6	17	0.26087
R1_6_26	remanei	mated	60	23	12	11	0.521739
R2_6_21	remanei	mated	10	18	7	11	0.388889
R2_6_21	remanei	mated	35	18	10	8	0.555556
R2_6_21	remanei	mated	60	18	7	11	0.388889
R2_6_5	remanei	mated	10	12	4	8	0.333333
R2_6_5	remanei	mated	35	12	6	6	0.5
R2_6_5	remanei	mated	60	12	6	6	0.5
R3_6_20	remanei	mated	10	16	7	9	0.4375
R3_6_20	remanei	mated	35	NA	NA	NA	NA
R3_6_20	remanei	mated	60	NA	NA	NA	NA
R3_6_5	remanei	mated	10	13	11	2	0.846154
R3_6_5	remanei	mated	35	13	2	11	0.153846
R3_6_5	remanei	mated	60	13	4	9	0.307692
R4_6_20	remanei	mated	10	24	9	15	0.375
R4_6_20	remanei	mated	35	NA	NA	NA	NA
R4_6_20	remanei	mated	60	24	13	11	0.541667
R4_6_5	remanei	mated	10	17	7	10	0.411765
R4_6_5	remanei	mated	35	17	8	9	0.470588
R4_6_5	remanei	mated	60	17	9	8	0.529412
R1_6_20	remanei	virgin	10	19	13	6	0.684211
R1_6_20	remanei	virgin	35	NA	NA	NA	NA
R1_6_20	remanei	virgin	60	NA	NA	NA	NA
R1_6_21	remanei	virgin	10	25	14	11	0.56
R1_6_21	remanei	virgin	35	24	9	15	0.375
R1_6_21	remanei	virgin	60	NA	NA	NA	NA
R1_6_21_2	remanei	virgin	10	23	6	17	0.26087
R1_6_21_2	remanei	virgin	35	23	7	16	0.304348
R1_6_21_2	remanei	virgin	60	NA	NA	NA	NA
R1_6_27	remanei	virgin	10	20	10	10	0.5
R1_6_27	remanei	virgin	35	NA	NA	NA	NA
R1_6_27	remanei	virgin	60	20	13	7	0.65
R1_6_5	remanei	virgin	10	22	9	13	0.409091
R1_6_5	remanei	virgin	35	23	14	9	0.608696
R1_6_5	remanei	virgin	60	22	9	13	0.409091
R2_6_15	remanei	virgin	10	18	12	6	0.666667
R2_6_15	remanei	virgin	35	NA	NA	NA	NA
R2_6_15	remanei	virgin	60	NA	NA	NA	NA
R2_6_21_2	remanei	virgin	10	24	10	14	0.416667
R2_6_21_2	remanei	virgin	35	21	10	11	0.47619
R2_6_21_2	remanei	virgin	60	24	19	5	0.791667
R2_6_27	remanei	virgin	10	16	7	9	0.4375
R2_6_27	remanei	virgin	35	NA	NA	NA	NA
R2_6_27	remanei	virgin	60	16	12	4	0.75
R3_6_15	remanei	virgin	10	19	12	7	0.631579
R3_6_15	remanei	virgin	35	19	14	5	0.736842
R3_6_15	remanei	virgin	60	19	14	5	0.736842
R4_6_15	remanei	virgin	10	22	11	11	0.5
R4_6_15	remanei	virgin	35	22	7	15	0.318182
R4_6_15	remanei	virgin	60	20	17	3	0.85
R4_6_20	remanei	virgin	10	23	10	13	0.434783
R4_6_20	remanei	virgin	35	NA	NA	NA	NA
R4_6_20	remanei	virgin	60	NA	NA	NA	NA

## Sheet: FemaleControl
Replicate	Male/Empty.Signaler	Female.Chooser	Time (min)	n	Male.Choice	Empty.Choice	Attracted.Males
R1_6_12	remanei	remanei	10	19	9	10	0.473684
R1_6_12	remanei	remanei	35	18	10	8	0.555556
R1_6_12	remanei	remanei	60	17	12	5	0.705882
R2_6_12	remanei	remanei	10	24	12	12	0.5
R2_6_12	remanei	remanei	35	23	10	13	0.434783
R2_6_12	remanei	remanei	60	22	11	11	0.5
R3_6_12	remanei	remanei	10	22	17	5	0.772727
R3_6_12	remanei	remanei	35	19	12	7	0.631579
R3_6_12	remanei	remanei	60	19	9	10	0.473684
R4_6_12	remanei	remanei	10	17	12	5	0.705882
R4_6_12	remanei	remanei	35	NA	NA	NA	NA
R4_6_12	remanei	remanei	60	15	10	5	0.666667
R5_6_12	remanei	remanei	10	22	14	8	0.636364
R5_6_12	remanei	remanei	35	NA	NA	NA	NA
R5_6_12	remanei	remanei	60	19	16	3	0.842105
R1_6_19	remanei	remanei	10	17	6	11	0.352941
R1_6_19	remanei	remanei	35	NA	NA	NA	NA
R1_6_19	remanei	remanei	60	17	11	6	0.647059

## Sheet: EmptyControl
Replicate	Upstream	Male.Chooser	Time (min)	n	Left.Choice	Right.Choice	Attracted.Left
R1_5_30	empty	remanei	10	16	9	7	0.5625
R1_5_30	empty	remanei	35	15	6	9	0.4
R1_5_30	empty	remanei	60	15	7	8	0.466667
R1_6_9	empty	remanei	10	19	10	9	0.526316
R1_6_9	empty	remanei	35	18	15	3	0.833333
R1_6_9	empty	remanei	60	18	17	1	0.944444
R2_6_9	empty	remanei	10	20	7	13	0.35
R2_6_9	empty	remanei	35	18	6	12	0.333333
R2_6_9	empty	remanei	60	16	5	11	0.3125
R3_6_9	empty	remanei	10	18	2	16	0.111111
R3_6_9	empty	remanei	35	13	3	10	0.230769
R3_6_9	empty	remanei	60	13	3	10	0.230769
R4_6_9	empty	remanei	10	18	8	10	0.444444
R4_6_9	empty	remanei	35	19	12	7	0.631579
R4_6_9	empty	remanei	60	19	16	3	0.842105
R5_6_9	empty	remanei	10	26	15	11	0.576923
R5_6_9	empty	remanei	35	26	9	17	0.346154
R5_6_9	empty	remanei	60	23	3	20	0.130435
R1_6_23	empty	remanei	10	22	9	13	0.409091
R1_6_23	empty	remanei	35	NA	NA	NA	NA
R1_6_23	empty	remanei	60	11	6	5	0.545455
R2_6_23	empty	remanei	10	23	13	10	0.565217
R2_6_23	empty	remanei	35	NA	NA	NA	NA
R2_6_23	empty	remanei	60	15	8	7	0.533333
R3_6_23	empty	remanei	10	21	12	9	0.571429
R3_6_23	empty	remanei	35	NA	NA	NA	NA
R3_6_23	empty	remanei	60	21	12	9	0.571429
R4_6_23	empty	remanei	10	14	5	9	0.357143
R4_6_23	empty	remanei	35	NA	NA	NA	NA
R4_6_23	empty	remanei	60	12	9	3	0.75
R1_6_14	empty	elegans	10	22	4	18	0.181818
R1_6_14	empty	elegans	35	19	6	13	0.315789
R1_6_14	empty	elegans	60	16	11	5	0.6875
R2_6_14	empty	elegans	10	21	11	10	0.52381
R2_6_14	empty	elegans	35	18	12	6	0.666667
R2_6_14	empty	elegans	60	17	7	10	0.411765
R3_6_14	empty	elegans	10	8	7	1	0.875
R3_6_14	empty	elegans	35	18	10	8	0.555556
R3_6_14	empty	elegans	60	18	11	7	0.611111
R4_6_14	empty	elegans	10	21	9	12	0.428571
R4_6_14	empty	elegans	35	20	10	10	0.5
R4_6_14	empty	elegans	60	20	12	8	0.6
R5_6_14	empty	elegans	10	18	13	5	0.722222
R5_6_14	empty	elegans	35	NA	NA	NA	NA
R5_6_14	empty	elegans	60	17	9	8	0.529412
R6_6_14	empty	elegans	10	8	5	3	0.625
R6_6_14	empty	elegans	35	NA	NA	NA	NA
R6_6_14	empty	elegans	60	7	4	3	0.571429
R7_6_14	empty	elegans	10	22	6	16	0.272727
R7_6_14	empty	elegans	35	21	1	20	0.047619
R7_6_14	empty	elegans	60	20	1	19	0.05
R8_6_14	empty	elegans	10	18	10	8	0.555556
R8_6_14	empty	elegans	35	18	13	5	0.722222
R8_6_14	empty	elegans	60	28	14	14	0.5
R9_6_14	empty	elegans	10	19	15	4	0.789474
R9_6_14	empty	elegans	35	17	7	10	0.411765
R9_6_14	empty	elegans	60	12	8	4	0.666667
R10_6_14	empty	elegans	10	20	11	9	0.55
R10_6_14	empty	elegans	35	15	7	8	0.466667
R10_6_14	empty	elegans	60	14	6	8	0.428571
R1_6_23	empty	elegans	10	24	11	13	0.458333
R1_6_23	empty	elegans	35	NA	NA	NA	NA
R1_6_23	empty	elegans	60	15	7	8	0.466667
R2_6_23	empty	elegans	10	20	7	13	0.35
R2_6_23	empty	elegans	35	NA	NA	NA	NA
R2_6_23	empty	elegans	60	16	8	8	0.5
R3_6_23	empty	elegans	10	25	18	7	0.72
R3_6_23	empty	elegans	35	NA	NA	NA	NA
R3_6_23	empty	elegans	60	18	9	9	0.5
R4_6_23	empty	elegans	10	23	16	7	0.695652
R4_6_23	empty	elegans	35	NA	NA	NA	NA
R4_6_23	empty	elegans	60	17	12	5	0.705882
